# Supplementary material for: Probiotics for Anxiety and Depressive Symptoms in Cancer: A Systematic Review of Animal and Human Studies with Mechanistic Insights
Source: Microorganisms. 2025 Dec 25;14(1):51. doi: 10.3390/microorganisms14010051 (PMC12843756; doi:10.3390/microorganisms14010051)
Supplement: Supplementary file 1 [file microorganisms-14-00051-s001.zip]

Archive with 1 entries (1 files):
- microorganisms-3970364-supplementary.pdf
